# Supplementary material for: Identification and characterization of the karrikins signaling gene SsSMAX1 in Sapium sebiferum
Source: PeerJ. 2023 Dec 8;11:e16610. doi: 10.7717/peerj.16610 (PMC10712317; doi:10.7717/peerj.16610)
Supplement: Supplemental Information 4 — Gene expression determination by qPCR. Data represent the 2−∆∆Ct value of each gene. SsACTIN2 was used as a reference gene. [file peerj-11-16610-s004.csv]

Genotype	SsSMAX1
Female Flower	3
Female Flower	3.3
Female Flower	2.71
Male Flower	3
Male Flower	3.25
Male Flower	2.75
Young Leaf	6
Young Leaf	6.23
Young Leaf	5.77
Mature leaf	2.9
Mature leaf	3.08
Mature leaf	2.72
Hypocotyl	10
Hypocotyl	10.35
Hypocotyl	9.65
Shoot tip	8
Shoot tip	8.6
Shoot tip	7.4
Root	2.95
Root	3.09
Root	2.81
Root tip	7
Root tip	7.32
Root tip	6.68
